# Supplementary material for: Activated Charcoal-Alginate Platform for Simultaneous Local Delivery of Bioactive Agents: At the Nexus of Antimicrobial and Cytotoxic Activity of Zn2+ Ions
Source: Gels. 2024 Nov 8;10(11):724. doi: 10.3390/gels10110724 (PMC11593445; doi:10.3390/gels10110724)
Supplement: Supplementary file 1 [file gels-10-00724-s001.zip]

Archive with 1 entries (1 files):
- gels-3260623-supplementary.pdf
